# Supplementary material for: Public Compliance Matters in Evidence-Based Public Health Policy: Evidence from Evaluating Social Distancing in the First Wave of COVID-19
Source: Int J Environ Res Public Health. 2022 Mar 29;19(7):4033. doi: 10.3390/ijerph19074033 (PMC8997917; doi:10.3390/ijerph19074033)
Supplement: Supplementary file 1 [file ijerph-19-04033-s001.zip]

Archive with 1 entries (1 files):
- ijerph-1551851-supplementary.pdf
